# Supplementary material for: A Bidirectional Label Propagation Based Computational Model for Potential Microbe-Disease Association Prediction
Source: Front Microbiol. 2019 Apr 9;10:684. doi: 10.3389/fmicb.2019.00684 (PMC6465563; doi:10.3389/fmicb.2019.00684)
Supplement: Supplementary Table 2 — The top 10 predicted microbes associated with asthma. [file Table_2.XLSX]

## Sheet: Sheet1
Rank	Microbe	Evidence
1	Clostridium difficile	PMID: 21872915
2	Firmicutes	PMID: 23265859
3	Clostridium coccoides	PMID: 21477358
4	Staphylococcus aureus	PMID: 17950502
5	Actinobacteria	PMID: 23265859
6	Clostridia	PMID: 21477358
7	Lachnospiraceae	Ciaccio et al.
8	Bifidobacterium	PMID: 26840903, PMID: 24735374
9	Lactobacillus	Gutkowski et al. , PMID: 20592920
10	Bacteroides	PMID: 18822123, PMID: 29161087
