# Supplementary material for: A Bidirectional Label Propagation Based Computational Model for Potential Microbe-Disease Association Prediction
Source: Front Microbiol. 2019 Apr 9;10:684. doi: 10.3389/fmicb.2019.00684 (PMC6465563; doi:10.3389/fmicb.2019.00684)
Supplement: Supplementary Table 3 — The top 10 predicted microbes associated with colorectal carcinoma. [file Table_3.XLSX]

## Sheet: Sheet1
Rank	Microbe	Evidence
1	Proteobacteria	PMID: 24603888
2	Clostridium difficile	PMID: 19807912
3	Helicobacter pylori	PMID: 11774957
4	Clostridium coccoides	PMID: 19807912
5	Staphylococcus aureus	PMID: 7074582
6	Actinobacteria	PMID: 24316595
7	Lachnospiraceae	PMID: 29985435
8	Bifidobacterium	PMID: 9111222
9	Haemophilus	PMID: 22761885
10	Lactobacillus	PMID: 15828052
