# Supplementary material for: A Bidirectional Label Propagation Based Computational Model for Potential Microbe-Disease Association Prediction
Source: Front Microbiol. 2019 Apr 9;10:684. doi: 10.3389/fmicb.2019.00684 (PMC6465563; doi:10.3389/fmicb.2019.00684)
Supplement: Supplementary Table 4 — The top 10 predicted microbes associated with COPD. [file Table_4.XLSX]

## Sheet: Sheet1
Rank	Microbe	Evidence
1	Clostridium difficile	PMID: 15655746
2	Helicobacter pylori	PMID: 15733502
3	Firmicutes	PMID: 24591822
4	Clostridium coccoides	unconfirmed
5	Staphylococcus aureus	PMID: 7074582
6	Actinobacteria	PMID: 26852737
7	Clostridia	PMID: 26852737
8	Lachnospiraceae	unconfirmed
9	Bifidobacterium	PMID: 26317628
10	Bacteroides	PMID: 29709671
