# Supplementary material for: A Bidirectional Label Propagation Based Computational Model for Potential Microbe-Disease Association Prediction
Source: Front Microbiol. 2019 Apr 9;10:684. doi: 10.3389/fmicb.2019.00684 (PMC6465563; doi:10.3389/fmicb.2019.00684)
Supplement: Supplementary Table 5 — The top ten related microbes of all diseases. [file Table_5.XLSX]

## Sheet: Sheet1
Allergic asthma	Proteobacteria
Allergic asthma	Clostridium difficile
Allergic asthma	Prevotella
Allergic asthma	Bacteroidetes
Allergic asthma	Firmicutes
Allergic asthma	Clostridium coccoides
Allergic asthma	Staphylococcus aureus
Allergic asthma	Actinobacteria
Allergic asthma	Clostridia
Allergic asthma	Lachnospiraceae
Allergic sensitization	Proteobacteria
Allergic sensitization	Helicobacter pylori
Allergic sensitization	Prevotella
Allergic sensitization	Bacteroidetes
Allergic sensitization	Firmicutes
Allergic sensitization	Staphylococcus aureus
Allergic sensitization	Clostridium coccoides
Allergic sensitization	Actinobacteria
Allergic sensitization	Clostridia
Allergic sensitization	Lachnospiraceae
Allergy	Proteobacteria
Allergy	Clostridium difficile
Allergy	Prevotella
Allergy	Bacteroidetes
Allergy	Firmicutes
Allergy	Clostridium coccoides
Allergy	Staphylococcus aureus
Allergy	Actinobacteria
Allergy	Clostridia
Allergy	Lachnospiraceae
Asthma	Clostridium difficile
Asthma	Firmicutes
Asthma	Clostridium coccoides
Asthma	Staphylococcus aureus
Asthma	Actinobacteria
Asthma	Clostridia
Asthma	Lachnospiraceae
Asthma	Bifidobacterium
Asthma	Lactobacillus
Asthma	Bacteroides
Atopic dermatitis	Proteobacteria
Atopic dermatitis	Helicobacter pylori
Atopic dermatitis	Prevotella
Atopic dermatitis	Bacteroidetes
Atopic dermatitis	Firmicutes
Atopic dermatitis	Clostridium coccoides
Atopic dermatitis	Actinobacteria
Atopic dermatitis	Clostridia
Atopic dermatitis	Lachnospiraceae
Atopic dermatitis	Bifidobacterium
Atopic sensitisation	Proteobacteria
Atopic sensitisation	Helicobacter pylori
Atopic sensitisation	Prevotella
Atopic sensitisation	Bacteroidetes
Atopic sensitisation	Firmicutes
Atopic sensitisation	Staphylococcus aureus
Atopic sensitisation	Clostridium coccoides
Atopic sensitisation	Actinobacteria
Atopic sensitisation	Clostridia
Atopic sensitisation	Lachnospiraceae
Atopy	Proteobacteria
Atopy	Clostridium difficile
Atopy	Helicobacter pylori
Atopy	Prevotella
Atopy	Bacteroidetes
Atopy	Firmicutes
Atopy	Clostridium coccoides
Atopy	Staphylococcus aureus
Atopy	Actinobacteria
Atopy	Lachnospiraceae
Bacterial Vaginosis	Proteobacteria
Bacterial Vaginosis	Clostridium difficile
Bacterial Vaginosis	Helicobacter pylori
Bacterial Vaginosis	Bacteroidetes
Bacterial Vaginosis	Clostridium coccoides
Bacterial Vaginosis	Staphylococcus aureus
Bacterial Vaginosis	Clostridia
Bacterial Vaginosis	Lachnospiraceae
Bacterial Vaginosis	Bifidobacterium
Bacterial Vaginosis	Haemophilus
Clostridium difficile infection(CDI)	Clostridium difficile
Clostridium difficile infection(CDI)	Helicobacter pylori
Clostridium difficile infection(CDI)	Prevotella
Clostridium difficile infection(CDI)	Clostridium coccoides
Clostridium difficile infection(CDI)	Staphylococcus aureus
Clostridium difficile infection(CDI)	Actinobacteria
Clostridium difficile infection(CDI)	Clostridia
Clostridium difficile infection(CDI)	Bifidobacterium
Clostridium difficile infection(CDI)	Haemophilus
Clostridium difficile infection(CDI)	Lactobacillus
Colon cancer	Proteobacteria
Colon cancer	Clostridium difficile
Colon cancer	Helicobacter pylori
Colon cancer	Prevotella
Colon cancer	Bacteroidetes
Colon cancer	Firmicutes
Colon cancer	Clostridium coccoides
Colon cancer	Staphylococcus aureus
Colon cancer	Actinobacteria
Colon cancer	Clostridia
Colorectal carcinoma	Proteobacteria
Colorectal carcinoma	Clostridium difficile
Colorectal carcinoma	Helicobacter pylori
Colorectal carcinoma	Clostridium coccoides
Colorectal carcinoma	Staphylococcus aureus
Colorectal carcinoma	Actinobacteria
Colorectal carcinoma	Lachnospiraceae
Colorectal carcinoma	Bifidobacterium
Colorectal carcinoma	Haemophilus
Colorectal carcinoma	Lactobacillus
Constipation Irritable bowel syndrome(IBS)	Proteobacteria
Constipation Irritable bowel syndrome(IBS)	Clostridium difficile
Constipation Irritable bowel syndrome(IBS)	Helicobacter pylori
Constipation Irritable bowel syndrome(IBS)	Bacteroidetes
Constipation Irritable bowel syndrome(IBS)	Prevotella
Constipation Irritable bowel syndrome(IBS)	Firmicutes
Constipation Irritable bowel syndrome(IBS)	Clostridium coccoides
Constipation Irritable bowel syndrome(IBS)	Staphylococcus aureus
Constipation Irritable bowel syndrome(IBS)	Actinobacteria
Constipation Irritable bowel syndrome(IBS)	Clostridia
COPD	Clostridium difficile
COPD	Helicobacter pylori
COPD	Firmicutes
COPD	Clostridium coccoides
COPD	Staphylococcus aureus
COPD	Actinobacteria
COPD	Clostridia
COPD	Lachnospiraceae
COPD	Bifidobacterium
COPD	Bacteroides
Crohn's disease(CD)	Proteobacteria
Crohn's disease(CD)	Clostridium difficile
Crohn's disease(CD)	Helicobacter pylori
Crohn's disease(CD)	Prevotella
Crohn's disease(CD)	Bacteroidetes
Crohn's disease(CD)	Clostridium coccoides
Crohn's disease(CD)	Staphylococcus aureus
Crohn's disease(CD)	Actinobacteria
Crohn's disease(CD)	Clostridia
Crohn's disease(CD)	Lachnospiraceae
Cystic fibrosis	Proteobacteria
Cystic fibrosis	Clostridium difficile
Cystic fibrosis	Helicobacter pylori
Cystic fibrosis	Prevotella
Cystic fibrosis	Bacteroidetes
Cystic fibrosis	Firmicutes
Cystic fibrosis	Clostridium coccoides
Cystic fibrosis	Actinobacteria
Cystic fibrosis	Clostridia
Cystic fibrosis	Lachnospiraceae
Diarrhea Irritable bowel syndrome(IBS)	Proteobacteria
Diarrhea Irritable bowel syndrome(IBS)	Clostridium difficile
Diarrhea Irritable bowel syndrome(IBS)	Helicobacter pylori
Diarrhea Irritable bowel syndrome(IBS)	Prevotella
Diarrhea Irritable bowel syndrome(IBS)	Bacteroidetes
Diarrhea Irritable bowel syndrome(IBS)	Firmicutes
Diarrhea Irritable bowel syndrome(IBS)	Clostridium coccoides
Diarrhea Irritable bowel syndrome(IBS)	Staphylococcus aureus
Diarrhea Irritable bowel syndrome(IBS)	Actinobacteria
Diarrhea Irritable bowel syndrome(IBS)	Clostridia
Eczema	Proteobacteria
Eczema	Helicobacter pylori
Eczema	Prevotella
Eczema	Bacteroidetes
Eczema	Firmicutes
Eczema	Staphylococcus aureus
Eczema	Clostridium coccoides
Eczema	Actinobacteria
Eczema	Clostridia
Eczema	Lachnospiraceae
Gastric and duodenal ulcer	Proteobacteria
Gastric and duodenal ulcer	Clostridium difficile
Gastric and duodenal ulcer	Prevotella
Gastric and duodenal ulcer	Bacteroidetes
Gastric and duodenal ulcer	Firmicutes
Gastric and duodenal ulcer	Clostridium coccoides
Gastric and duodenal ulcer	Staphylococcus aureus
Gastric and duodenal ulcer	Actinobacteria
Gastric and duodenal ulcer	Clostridia
Gastric and duodenal ulcer	Lachnospiraceae
Gastro-oesophageal reflux	Proteobacteria
Gastro-oesophageal reflux	Clostridium difficile
Gastro-oesophageal reflux	Prevotella
Gastro-oesophageal reflux	Bacteroidetes
Gastro-oesophageal reflux	Firmicutes
Gastro-oesophageal reflux	Clostridium coccoides
Gastro-oesophageal reflux	Staphylococcus aureus
Gastro-oesophageal reflux	Actinobacteria
Gastro-oesophageal reflux	Clostridia
Gastro-oesophageal reflux	Lachnospiraceae
Guttate psoriasis	Proteobacteria
Guttate psoriasis	Clostridium difficile
Guttate psoriasis	Helicobacter pylori
Guttate psoriasis	Prevotella
Guttate psoriasis	Bacteroidetes
Guttate psoriasis	Firmicutes
Guttate psoriasis	Clostridium coccoides
Guttate psoriasis	Actinobacteria
Guttate psoriasis	Clostridia
Guttate psoriasis	Lachnospiraceae
Ileal Crohn's disease(CD)	Proteobacteria
Ileal Crohn's disease(CD)	Clostridium difficile
Ileal Crohn's disease(CD)	Helicobacter pylori
Ileal Crohn's disease(CD)	Bacteroidetes
Ileal Crohn's disease(CD)	Firmicutes
Ileal Crohn's disease(CD)	Staphylococcus aureus
Ileal Crohn's disease(CD)	Actinobacteria
Ileal Crohn's disease(CD)	Clostridia
Ileal Crohn's disease(CD)	Bifidobacterium
Ileal Crohn's disease(CD)	Haemophilus
Infectious colitis	Proteobacteria
Infectious colitis	Clostridium difficile
Infectious colitis	Helicobacter pylori
Infectious colitis	Prevotella
Infectious colitis	Bacteroidetes
Infectious colitis	Firmicutes
Infectious colitis	Clostridium coccoides
Infectious colitis	Staphylococcus aureus
Infectious colitis	Actinobacteria
Infectious colitis	Clostridia
Inflammatory bowel disease(IBD)	Clostridium difficile
Inflammatory bowel disease(IBD)	Helicobacter pylori
Inflammatory bowel disease(IBD)	Bacteroidetes
Inflammatory bowel disease(IBD)	Prevotella
Inflammatory bowel disease(IBD)	Firmicutes
Inflammatory bowel disease(IBD)	Clostridium coccoides
Inflammatory bowel disease(IBD)	Staphylococcus aureus
Inflammatory bowel disease(IBD)	Clostridia
Inflammatory bowel disease(IBD)	Bifidobacterium
Inflammatory bowel disease(IBD)	Haemophilus
Irritable bowel syndrome(IBS)	Clostridium difficile
Irritable bowel syndrome(IBS)	Helicobacter pylori
Irritable bowel syndrome(IBS)	Prevotella
Irritable bowel syndrome(IBS)	Firmicutes
Irritable bowel syndrome(IBS)	Staphylococcus aureus
Irritable bowel syndrome(IBS)	Actinobacteria
Irritable bowel syndrome(IBS)	Clostridia
Irritable bowel syndrome(IBS)	Staphylococcus
Irritable bowel syndrome(IBS)	Bifidobacterium
Irritable bowel syndrome(IBS)	Lactobacillus
Kidney stones	Proteobacteria
Kidney stones	Clostridium difficile
Kidney stones	Helicobacter pylori
Kidney stones	Prevotella
Kidney stones	Bacteroidetes
Kidney stones	Firmicutes
Kidney stones	Clostridium coccoides
Kidney stones	Staphylococcus aureus
Kidney stones	Actinobacteria
Kidney stones	Clostridia
Liver cirrhosis	Clostridium difficile
Liver cirrhosis	Helicobacter pylori
Liver cirrhosis	Firmicutes
Liver cirrhosis	Clostridium coccoides
Liver cirrhosis	Staphylococcus aureus
Liver cirrhosis	Actinobacteria
Liver cirrhosis	Clostridia
Liver cirrhosis	Staphylococcus
Liver cirrhosis	Bifidobacterium
Liver cirrhosis	Escherichia coli
Necrotizing Enterocolitis	Clostridium difficile
Necrotizing Enterocolitis	Helicobacter pylori
Necrotizing Enterocolitis	Prevotella
Necrotizing Enterocolitis	Clostridium coccoides
Necrotizing Enterocolitis	Staphylococcus aureus
Necrotizing Enterocolitis	Clostridia
Necrotizing Enterocolitis	Lachnospiraceae
Necrotizing Enterocolitis	Bifidobacterium
Necrotizing Enterocolitis	Haemophilus
Necrotizing Enterocolitis	Lactobacillus
New-onset untreated rheumatoid arthrits	Proteobacteria
New-onset untreated rheumatoid arthrits	Clostridium difficile
New-onset untreated rheumatoid arthrits	Helicobacter pylori
New-onset untreated rheumatoid arthrits	Prevotella
New-onset untreated rheumatoid arthrits	Bacteroidetes
New-onset untreated rheumatoid arthrits	Firmicutes
New-onset untreated rheumatoid arthrits	Clostridium coccoides
New-onset untreated rheumatoid arthrits	Staphylococcus aureus
New-onset untreated rheumatoid arthrits	Actinobacteria
New-onset untreated rheumatoid arthrits	Clostridia
Obesity	Proteobacteria
Obesity	Clostridium difficile
Obesity	Helicobacter pylori
Obesity	Prevotella
Obesity	Clostridium coccoides
Obesity	Actinobacteria
Obesity	Clostridia
Obesity	Lachnospiraceae
Obesity	Bifidobacterium
Obesity	Haemophilus
Periodontal	Proteobacteria
Periodontal	Clostridium difficile
Periodontal	Helicobacter pylori
Periodontal	Bacteroidetes
Periodontal	Firmicutes
Periodontal	Clostridium coccoides
Periodontal	Staphylococcus aureus
Periodontal	Actinobacteria
Periodontal	Clostridia
Periodontal	Lachnospiraceae
Psoriasis	Clostridium difficile
Psoriasis	Helicobacter pylori
Psoriasis	Bacteroidetes
Psoriasis	Prevotella
Psoriasis	Clostridium coccoides
Psoriasis	Staphylococcus aureus
Psoriasis	Clostridia
Psoriasis	Lachnospiraceae
Psoriasis	Bifidobacterium
Psoriasis	Haemophilus
Recurrent wheeze	Proteobacteria
Recurrent wheeze	Helicobacter pylori
Recurrent wheeze	Prevotella
Recurrent wheeze	Bacteroidetes
Recurrent wheeze	Firmicutes
Recurrent wheeze	Staphylococcus aureus
Recurrent wheeze	Clostridium coccoides
Recurrent wheeze	Actinobacteria
Recurrent wheeze	Clostridia
Recurrent wheeze	Lachnospiraceae
Rheumatoid arthrits	Proteobacteria
Rheumatoid arthrits	Clostridium difficile
Rheumatoid arthrits	Helicobacter pylori
Rheumatoid arthrits	Bacteroidetes
Rheumatoid arthrits	Firmicutes
Rheumatoid arthrits	Staphylococcus aureus
Rheumatoid arthrits	Actinobacteria
Rheumatoid arthrits	Clostridia
Rheumatoid arthrits	Lachnospiraceae
Rheumatoid arthrits	Haemophilus
Skin and mucosal infections	Proteobacteria
Skin and mucosal infections	Clostridium difficile
Skin and mucosal infections	Helicobacter pylori
Skin and mucosal infections	Prevotella
Skin and mucosal infections	Bacteroidetes
Skin and mucosal infections	Firmicutes
Skin and mucosal infections	Clostridium coccoides
Skin and mucosal infections	Staphylococcus aureus
Skin and mucosal infections	Actinobacteria
Skin and mucosal infections	Clostridia
Systemic inflammatory response syndrome	Proteobacteria
Systemic inflammatory response syndrome	Clostridium difficile
Systemic inflammatory response syndrome	Helicobacter pylori
Systemic inflammatory response syndrome	Prevotella
Systemic inflammatory response syndrome	Bacteroidetes
Systemic inflammatory response syndrome	Firmicutes
Systemic inflammatory response syndrome	Clostridium coccoides
Systemic inflammatory response syndrome	Staphylococcus aureus
Systemic inflammatory response syndrome	Actinobacteria
Systemic inflammatory response syndrome	Clostridia
Type 1 diabetes	Clostridium difficile
Type 1 diabetes	Helicobacter pylori
Type 1 diabetes	Staphylococcus aureus
Type 1 diabetes	Clostridium coccoides
Type 1 diabetes	Staphylococcus
Type 1 diabetes	Escherichia coli
Type 1 diabetes	Enterococcus
Type 1 diabetes	Stenotrophomonas maltophilia
Type 1 diabetes	Burkholderia
Type 1 diabetes	Oxalobacter formigenes
Type 2 diabetes	Clostridium difficile
Type 2 diabetes	Helicobacter pylori
Type 2 diabetes	Prevotella
Type 2 diabetes	Staphylococcus aureus
Type 2 diabetes	Actinobacteria
Type 2 diabetes	Lachnospiraceae
Type 2 diabetes	Bifidobacterium
Type 2 diabetes	Haemophilus
Type 2 diabetes	Bacteroides
Type 2 diabetes	Enterobacteriaceae
Ulcerative colitis	Clostridium difficile
Ulcerative colitis	Helicobacter pylori
Ulcerative colitis	Bacteroidetes
Ulcerative colitis	Prevotella
Ulcerative colitis	Firmicutes
Ulcerative colitis	Staphylococcus aureus
Ulcerative colitis	Clostridia
Ulcerative colitis	Lachnospiraceae
Ulcerative colitis	Bifidobacterium
Ulcerative colitis	Haemophilus
Whipple's disease	Proteobacteria
Whipple's disease	Clostridium difficile
Whipple's disease	Helicobacter pylori
Whipple's disease	Prevotella
Whipple's disease	Bacteroidetes
Whipple's disease	Firmicutes
Whipple's disease	Clostridium coccoides
Whipple's disease	Staphylococcus aureus
Whipple's disease	Actinobacteria
Whipple's disease	Clostridia
